# Supplementary material for: Regulation of Intracellular Reactive Oxygen Species Levels after the Development of Phallus rubrovolvatus Rot Disease Due to Trichoderma koningii Mycoparasitism
Source: J Fungi (Basel). 2023 Apr 28;9(5):525. doi: 10.3390/jof9050525 (PMC10219376; doi:10.3390/jof9050525)
Supplement: Supplementary file 1 [file jof-09-00525-s001.zip]

Archive with 1 entries (1 files):
- jof-2328101-supplementary.pdf
